# Supplementary material for: Brivanib in combination with Notch3 silencing shows potent activity in tumour models
Source: Br J Cancer. 2019 Feb 15;120(6):601–11. doi: 10.1038/s41416-018-0375-4 (PMC6461893; doi:10.1038/s41416-018-0375-4)
Supplement: Supplementary file 5 — Supplementary Table 2 [file 41416_2018_375_MOESM5_ESM.xlsx]

## Sheet: Foglio1
Protein SPOT	prot_acc	prot_desc	prot_score	prot_mass	prot_matches	prot_matches_sig	prot_sequences	prot_sequences_sig	prot_cover	prot_pi	pep_query	pep_rank	pep_isbold	pep_isunique	pep_exp_mz	pep_exp_mr	pep_exp_z	pep_calc_mr	pep_delta	pep_miss	pep_score	pep_expect	pep_res_before	pep_seq	pep_res_after	pep_var_mod	pep_var_mod_pos	emPAI
704	sp|O60701|UGDH_HUMAN	UDP-glucose 6-dehydrogenase	163	55674	5	2	4	2	10.3	6.73	5186	1	0	1	664.376	1326.74	2	1326.73	0.0073	1	49.2	0.014	K	RIPYAPSGEIPK	F
704	sp|O60701|UGDH_HUMAN	UDP-glucose 6-dehydrogenase	163	55674	5	2	4	2	10.3	6.73	5459	1	0	1	686.069	1370.12	2	1369.68	0.4399	0	32.46	0.54	R	VLIGGDETPEGQR	A
704	sp|O60701|UGDH_HUMAN	UDP-glucose 6-dehydrogenase	163	55674	5	2	4	2	10.3	6.73	5468	1	0	1	686.706	1371.4	2	1369.68	1.7141	0	34.23	0.36	R	VLIGGDETPEGQR	A
704	sp|O60701|UGDH_HUMAN	UDP-glucose 6-dehydrogenase	163	55674	5	2	4	2	10.3	6.73	5949	1	0	1	740.456	1478.9	2	1478.76	0.1352	0	44.84	0.029	K	ILTTNTWSSELSK	L
704	sp|O60701|UGDH_HUMAN	UDP-glucose 6-dehydrogenase	163	55674	5	2	4	2	10.3	6.73	6114	1	0	1	750.373	1498.73	2	1496.75	1.9803	0	34.61	0.29	K	NLFFSTNIDDAIK	E			0.25
895	sp|P13639|EF2_HUMAN	Elongation factor 2	415	96246	12	8	9	8	12.2	6.41	2103	1	1	1	484.8	967.585	2	968.54	-0.9549	0	44.49	0.036	R	GGGQIIPTAR	R
895	sp|P13639|EF2_HUMAN	Elongation factor 2	415	96246	12	8	9	8	12.2	6.41	2197	1	1	1	506.593	1011.17	2	1012.49	-1.3219	0	43.57	0.044	K	GEGQLGPAER	A
895	sp|P13639|EF2_HUMAN	Elongation factor 2	415	96246	12	8	9	8	12.2	6.41	2332	1	1	1	546.662	1091.31	2	1090.58	0.7317	0	43.19	0.056	M	VNFTVDQIR	A
895	sp|P13639|EF2_HUMAN	Elongation factor 2	415	96246	12	8	9	8	12.2	6.41	2357	1	1	1	555.196	1108.38	2	1106.63	1.7439	0	48.07	0.016	R	VFSGLVSTGLK	V
895	sp|P13639|EF2_HUMAN	Elongation factor 2	415	96246	12	8	9	8	12.2	6.41	2386	1	1	1	562.384	1122.75	2	1122.56	0.1934	0	42.75	0.06	K	STLTDSLVCK	A
895	sp|P13639|EF2_HUMAN	Elongation factor 2	415	96246	12	8	9	8	12.2	6.41	2390	1	1	1	562.82	1123.63	2	1122.56	1.067	0	43.56	0.051	K	STLTDSLVCK	A
895	sp|P13639|EF2_HUMAN	Elongation factor 2	415	96246	12	8	9	8	12.2	6.41	3040	1	1	1	689.79	1377.56	2	1377.71	-0.1426	0	30.08	0.98	R	CLYASVLTAQPR	L
895	sp|P13639|EF2_HUMAN	Elongation factor 2	415	96246	12	8	9	8	12.2	6.41	3041	1	1	1	690.031	1378.05	2	1377.71	0.3406	0	32.28	0.58	R	CLYASVLTAQPR	L
895	sp|P13639|EF2_HUMAN	Elongation factor 2	415	96246	12	8	9	8	12.2	6.41	3103	1	1	1	702.286	1402.56	2	1401.8	0.7591	1	47.78	0.019	K	KEDLYLKPIQR	T
895	sp|P13639|EF2_HUMAN	Elongation factor 2	415	96246	12	8	9	8	12.2	6.41	3492	1	1	1	797.515	1593.01	2	1593.76	-0.7409	0	33.77	0.35	R	ETVSEESNVLCLSK	S
895	sp|P13639|EF2_HUMAN	Elongation factor 2	415	96246	12	8	9	8	12.2	6.41	3495	1	1	1	798.169	1594.32	2	1593.76	0.5687	0	62.17	0.00049	R	ETVSEESNVLCLSK	S
895	sp|P13639|EF2_HUMAN	Elongation factor 2	415	96246	12	8	9	8	12.2	6.41	4156	1	1	1	1012.79	2023.56	2	2022.89	0.672	0	55.19	0.002	R	CELLYEGPPDDEAAMGIK	S	Oxidation (M)	0.000000000000002000.0	0.4
900	sp|Q14697|GANAB_HUMAN	Neutral alpha-glucosidase AB	192	107263	3	2	3	2	5.6	5.74	3207	1	0	1	850.189	1698.36	2	1697.75	0.6174	0	91.17	5.9e-07	R	DENSVELTMAEGPYK	I	Oxidation (M)	0.000000002000000.0
900	sp|Q14697|GANAB_HUMAN	Neutral alpha-glucosidase AB	192	107263	3	2	3	2	5.6	5.74	3514	1	0	1	981.236	1960.46	2	1958.84	1.6234	0	65	0.00026	K	MMDYLQGSGETPQTDVR	W	2 Oxidation (M)	0.22000000000000000.0
900	sp|Q14697|GANAB_HUMAN	Neutral alpha-glucosidase AB	192	107263	3	2	3	2	5.6	5.74	3676	1	0	1	719.164	2154.47	3	2153.98	0.4892	1	38.5	0.084	R	VSQGSKDPAEGDGAQPEETPR	D			0.12
906	sp|P55072|TERA_HUMAN	Transitional endoplasmic reticulum ATPase	180	89950	4	2	4	2	6.1	5.14	2331	1	0	1	525.314	1048.61	2	1048.54	0.0688	0	33.38	0.52	K	DVDLEFLAK	M
906	sp|P55072|TERA_HUMAN	Transitional endoplasmic reticulum ATPase	180	89950	4	2	4	2	6.1	5.14	2652	1	0	1	622.653	1243.29	2	1241.63	1.6655	0	31.54	0.96	R	EVDIGIPDATGR	L
906	sp|P55072|TERA_HUMAN	Transitional endoplasmic reticulum ATPase	180	89950	4	2	4	2	6.1	5.14	3252	1	0	1	771.397	1540.78	2	1539.8	0.9826	0	56.8	0.0019	R	LGDVISIQPCPDVK	Y
906	sp|P55072|TERA_HUMAN	Transitional endoplasmic reticulum ATPase	180	89950	4	2	4	2	6.1	5.14	3316	1	0	1	790.745	1579.48	2	1577.79	1.6887	0	61.83	0.00055	K	AIANECQANFISIK	G			0.18
922	sp|Q14697|GANAB_HUMAN	Neutral alpha-glucosidase AB	217	107263	7	2	5	2	7.4	5.74	2294	1	0	1	486.264	970.513	2	971.576	-1.0633	0	37.14	0.22	R	SLLLSVNAR	G
922	sp|Q14697|GANAB_HUMAN	Neutral alpha-glucosidase AB	217	107263	7	2	5	2	7.4	5.74	3161	1	0	1	445.299	1332.87	3	1334.68	-1.8022	0	34.03	0.48	R	SGGMERPFVLAR	A	Oxidation (M)	0.000200000000.0
922	sp|Q14697|GANAB_HUMAN	Neutral alpha-glucosidase AB	217	107263	7	2	5	2	7.4	5.74	3163	1	0	1	445.341	1333	3	1334.68	-1.6768	0	32.89	0.62	R	SGGMERPFVLAR	A	Oxidation (M)	0.000200000000.0
922	sp|Q14697|GANAB_HUMAN	Neutral alpha-glucosidase AB	217	107263	7	2	5	2	7.4	5.74	3166	1	0	1	445.414	1333.22	3	1334.68	-1.4566	0	38.98	0.15	R	SGGMERPFVLAR	A	Oxidation (M)	0.000200000000.0
922	sp|Q14697|GANAB_HUMAN	Neutral alpha-glucosidase AB	217	107263	7	2	5	2	7.4	5.74	3276	1	0	1	682.097	1362.18	2	1360.77	1.4076	0	33.4	0.55	R	VPDVLVADPPIAR	L
922	sp|Q14697|GANAB_HUMAN	Neutral alpha-glucosidase AB	217	107263	7	2	5	2	7.4	5.74	3827	1	0	1	850.559	1699.1	2	1697.75	1.3584	0	62.88	0.00039	R	DENSVELTMAEGPYK	I	Oxidation (M)	0.000000002000000.0
922	sp|Q14697|GANAB_HUMAN	Neutral alpha-glucosidase AB	217	107263	7	2	5	2	7.4	5.74	4474	1	0	1	719.296	2154.87	3	2153.98	0.8831	1	45.05	0.019	R	VSQGSKDPAEGDGAQPEETPR	D			0.21
954	ACOC_HUMAN	Cytoplasmic aconitate hydratase	244	98850	7	7	6	6	7.3	6.23	4311	1	1	1	442.94	883.866	2	883.549	0.3171	0	42.18	0.012	R	VLLEAAIR	N
954	ACOC_HUMAN	Cytoplasmic aconitate hydratase	244	98850	7	7	6	6	7.3	6.23	4846	1	1	1	518.666	1035.32	2	1036.52	-1.2021	0	26.76	0.014	K	AVLAESYER	I
954	ACOC_HUMAN	Cytoplasmic aconitate hydratase	244	98850	7	7	6	6	7.3	6.23	4921	1	1	1	525.939	1049.86	2	1049.48	0.3867	0	38.58	0.0064	K	NQDLEFER	N
954	ACOC_HUMAN	Cytoplasmic aconitate hydratase	244	98850	7	7	6	6	7.3	6.23	6546	1	1	1	703.934	1405.85	2	1405.73	0.1258	0	29.89	0.024	K	AVDAGLNVMPYIK	T	Oxidation (M)	0.0000000010000.0
954	ACOC_HUMAN	Cytoplasmic aconitate hydratase	244	98850	7	7	6	6	7.3	6.23	6696	1	1	1	487.54	1459.6	3	1458.77	0.827	1	38.61	0.011	R	IDFEKEPLGVNAK	G
954	ACOC_HUMAN	Cytoplasmic aconitate hydratase	244	98850	7	7	6	6	7.3	6.23	6739	1	1	1	736.245	1470.47	2	1469.86	0.6144	0	67.68	1.2e-05	R	YQQAGLPLIVLAGK	E
954	ACOC_HUMAN	Cytoplasmic aconitate hydratase	244	98850	7	7	6	6	7.3	6.23	6744	1	1	1	736.575	1471.13	2	1469.86	1.2743	0	55.87	0.00071	R	YQQAGLPLIVLAGK	E			0.23
1226	sp|P52888|THOP1_HUMAN	Thimet oligopeptidase	255	79702	6	3	6	3	10.7	5.72	2705	1	0	1	1116.7	1115.69	1	1115.57	0.1194	0	34	0.45	R	QANTGLFNLR	Q	Gln->pyro-Glu (N-term Q)	1.0000000000.0
1226	sp|P52888|THOP1_HUMAN	Thimet oligopeptidase	255	79702	6	3	6	3	10.7	5.72	2775	1	0	1	575.988	1149.96	2	1151.54	-1.5773	1	36.23	0.27	R	KVEEAFNCR	C
1226	sp|P52888|THOP1_HUMAN	Thimet oligopeptidase	255	79702	6	3	6	3	10.7	5.72	3212	1	0	1	675.128	1348.24	2	1347.58	0.6652	0	41.36	0.14	R	YYMNQVEETR	Y	Oxidation (M)	0.0020000000.0
1226	sp|P52888|THOP1_HUMAN	Thimet oligopeptidase	255	79702	6	3	6	3	10.7	5.72	3461	1	0	1	741.791	1481.57	2	1480.77	0.8006	0	46.24	0.022	R	NILDFPQHVSPSK	D
1226	sp|P52888|THOP1_HUMAN	Thimet oligopeptidase	255	79702	6	3	6	3	10.7	5.72	3679	1	0	1	826.81	1651.61	2	1650.85	0.7598	0	63.01	0.00063	K	TSQTVATFLDELAQK	L
1226	sp|P52888|THOP1_HUMAN	Thimet oligopeptidase	255	79702	6	3	6	3	10.7	5.72	3911	1	0	1	918.785	1835.55	2	1834.87	0.6883	0	45.61	0.022	R	SCILRPGGSEDASAMLR	R	Oxidation (M)	0.00000000000000200.0	0.31
1233	sp|P52888|THOP1_HUMAN	Thimet oligopeptidase	412	79702	9	6	9	6	13.8	5.72	2437	1	0	1	466.993	931.972	2	931.461	0.5106	0	36.28	0.31	R	DAASGEVVGK	F
1233	sp|P52888|THOP1_HUMAN	Thimet oligopeptidase	412	79702	9	6	9	6	13.8	5.72	2661	1	0	1	544.589	1087.16	2	1085.55	1.6093	0	32.13	0.79	K	FYLDLYPR	E
1233	sp|P52888|THOP1_HUMAN	Thimet oligopeptidase	412	79702	9	6	9	6	13.8	5.72	2720	1	0	1	567.623	1133.23	2	1132.6	0.6332	0	73.15	5.8e-05	R	QANTGLFNLR	Q
1233	sp|P52888|THOP1_HUMAN	Thimet oligopeptidase	412	79702	9	6	9	6	13.8	5.72	2749	1	0	1	576.861	1151.71	2	1151.54	0.1681	1	49.68	0.015	R	KVEEAFNCR	C
1233	sp|P52888|THOP1_HUMAN	Thimet oligopeptidase	412	79702	9	6	9	6	13.8	5.72	3082	1	0	1	675.053	1348.09	2	1347.58	0.5144	0	47.51	0.034	R	YYMNQVEETR	Y	Oxidation (M)	0.0020000000.0
1233	sp|P52888|THOP1_HUMAN	Thimet oligopeptidase	412	79702	9	6	9	6	13.8	5.72	3132	1	0	1	688.542	1375.07	2	1374.58	0.4903	0	42.25	0.058	K	LSEFDVEMSMR	E	2 Oxidation (M)	0.00000002020.0
1233	sp|P52888|THOP1_HUMAN	Thimet oligopeptidase	412	79702	9	6	9	6	13.8	5.72	3277	1	0	1	741.629	1481.24	2	1480.77	0.4768	0	51.34	0.0068	R	NILDFPQHVSPSK	D
1233	sp|P52888|THOP1_HUMAN	Thimet oligopeptidase	412	79702	9	6	9	6	13.8	5.72	3785	1	0	1	675.053	2022.14	3	2022.86	-0.7201	1	31.71	0.47	R	AWDMRYYMNQVEETR	Y	2 Oxidation (M)	0.000200020000000.0
1233	sp|P52888|THOP1_HUMAN	Thimet oligopeptidase	412	79702	9	6	9	6	13.8	5.72	3856	1	0	1	710.827	2129.46	3	2128.97	0.4924	0	58.4	0.00088	K	VDQALHTQTDADPAEEYAR	L			0.51
1289	sp|P41250|SYG_HUMAN	Glycine--tRNA ligase	471	83854	15	6	11	6	14.1	6.61	2134	1	1	1	873.555	872.547	1	872.41	0.1372	0	30.06	1.6	K	FADFMVK	D	Oxidation (M)	0.0000200.0
1289	sp|P41250|SYG_HUMAN	Glycine--tRNA ligase	471	83854	15	6	11	6	14.1	6.61	2243	1	1	1	918.579	917.572	1	917.482	0.0898	0	30.41	1.2	K	ELSEALTR	H
1289	sp|P41250|SYG_HUMAN	Glycine--tRNA ligase	471	83854	15	6	11	6	14.1	6.61	2291	1	1	1	948.58	947.573	1	947.508	0.0651	0	31.85	0.8	R	LLEFNQGK	L
1289	sp|P41250|SYG_HUMAN	Glycine--tRNA ligase	471	83854	15	6	11	6	14.1	6.61	2340	1	1	1	492.979	983.943	2	983.576	0.3665	1	54.45	0.0042	K	VGISPDKLR	F
1289	sp|P41250|SYG_HUMAN	Glycine--tRNA ligase	471	83854	15	6	11	6	14.1	6.61	2531	1	1	1	552.83	1103.65	2	1103.61	0.0367	1	46.48	0.031	K	RLLEFNQGK	L
1289	sp|P41250|SYG_HUMAN	Glycine--tRNA ligase	471	83854	15	6	11	6	14.1	6.61	2543	1	1	1	1110.6	1109.6	1	1109.52	0.0717	0	38.54	0.14	K	GEFTIETEGK	T
1289	sp|P41250|SYG_HUMAN	Glycine--tRNA ligase	471	83854	15	6	11	6	14.1	6.61	2545	1	1	1	556.224	1110.43	2	1109.52	0.9086	0	38.52	0.14	K	GEFTIETEGK	T
1289	sp|P41250|SYG_HUMAN	Glycine--tRNA ligase	471	83854	15	6	11	6	14.1	6.61	2854	1	1	1	1247.65	1246.64	1	1246.66	-0.016	0	30.74	0.89	K	TVNVVQFEPSK	G
1289	sp|P41250|SYG_HUMAN	Glycine--tRNA ligase	471	83854	15	6	11	6	14.1	6.61	2858	1	1	1	625.112	1248.21	2	1246.66	1.5543	0	41.59	0.07	K	TVNVVQFEPSK	G
1289	sp|P41250|SYG_HUMAN	Glycine--tRNA ligase	471	83854	15	6	11	6	14.1	6.61	2920	1	1	1	635.7	1269.38	2	1267.61	1.7764	0	56.32	0.0025	R	YPLFEGQETGK	K
1289	sp|P41250|SYG_HUMAN	Glycine--tRNA ligase	471	83854	15	6	11	6	14.1	6.61	3239	1	1	1	695.674	1389.33	2	1390.74	-1.4019	0	35.55	0.27	K	LPFAAAQIGNSFR	N
1289	sp|P41250|SYG_HUMAN	Glycine--tRNA ligase	471	83854	15	6	11	6	14.1	6.61	3246	1	1	1	696.742	1391.47	2	1390.74	0.7335	0	35.85	0.26	K	LPFAAAQIGNSFR	N
1289	sp|P41250|SYG_HUMAN	Glycine--tRNA ligase	471	83854	15	6	11	6	14.1	6.61	3247	1	1	1	696.962	1391.91	2	1390.74	1.1737	0	55.5	0.0028	K	LPFAAAQIGNSFR	N
1289	sp|P41250|SYG_HUMAN	Glycine--tRNA ligase	471	83854	15	6	11	6	14.1	6.61	3368	1	1	1	724.788	1447.56	2	1446.88	0.6799	1	47.15	0.019	K	VPLVAEKPLKEPK	T
1289	sp|P41250|SYG_HUMAN	Glycine--tRNA ligase	471	83854	15	6	11	6	14.1	6.61	3388	1	1	1	729.722	1457.43	2	1456.78	0.6548	0	51.49	0.007	R	TFFSFPAVVAPFK	C			0.48
1437	sp|P20700|LMNB1_HUMAN	Lamin-B1	494	66653	10	7	10	7	17.2	5.11	2161	1	1	1	821.491	820.483	1	820.469	0.014	0	31.43	0.86	R	LAVYIDK	V
1437	sp|P20700|LMNB1_HUMAN	Lamin-B1	494	66653	10	7	10	7	17.2	5.11	2295	1	1	1	874.604	873.596	1	873.456	0.1406	0	35.15	0.49	R	LVEVDSGR	Q
1437	sp|P20700|LMNB1_HUMAN	Lamin-B1	494	66653	10	7	10	7	17.2	5.11	2689	1	1	1	559.394	1116.77	2	1116.52	0.2567	0	53.59	0.0051	K	NSQGEEVAQR	S
1437	sp|P20700|LMNB1_HUMAN	Lamin-B1	494	66653	10	7	10	7	17.2	5.11	3063	1	1	1	649.707	1297.4	2	1296.64	0.7611	0	60.05	0.00098	K	LALDMEISAYR	K	Oxidation (M)	0.00002000000.0
1437	sp|P20700|LMNB1_HUMAN	Lamin-B1	494	66653	10	7	10	7	17.2	5.11	3291	1	1	1	700.228	1398.44	2	1396.63	1.813	0	59.87	0.001	R	CQSLTEDLEFR	K
1437	sp|P20700|LMNB1_HUMAN	Lamin-B1	494	66653	10	7	10	7	17.2	5.11	3328	1	1	1	708.853	1415.69	2	1413.73	1.9669	0	41.04	0.072	K	AEHDQLLLNYAK	K
1437	sp|P20700|LMNB1_HUMAN	Lamin-B1	494	66653	10	7	10	7	17.2	5.11	3330	1	1	1	709.123	1416.23	2	1415.59	0.6448	0	53.97	0.0037	K	SMYEEEINETR	R	Oxidation (M)	0.02000000000.0
1437	sp|P20700|LMNB1_HUMAN	Lamin-B1	494	66653	10	7	10	7	17.2	5.11	3489	1	1	1	757.211	1512.41	2	1511.69	0.7181	0	54.14	0.0033	R	LSSEMNTSTVNSAR	E	Oxidation (M)	0.00002000000000.0
1437	sp|P20700|LMNB1_HUMAN	Lamin-B1	494	66653	10	7	10	7	17.2	5.11	3542	1	1	1	772.846	1543.68	2	1543.68	-0.0053	1	48.91	0.012	R	KSMYEEEINETR	R	Oxidation (M)	0.002000000000.0
1437	sp|P20700|LMNB1_HUMAN	Lamin-B1	494	66653	10	7	10	7	17.2	5.11	3876	1	1	1	909.864	1817.71	2	1816.92	0.7974	0	74.35	2.8e-05	R	SLETENSALQLQVTER	E			0.63
1455	sp|P08107|HSP71_HUMAN	Heat shock 70 kDa protein 1A/1B	284	70294	5	3	5	3	9.2	5.48	2045	1	0	1	804.604	803.596	1	803.439	0.1574	0	40.69	0.14	K	ITITNDK	G
1455	sp|P08107|HSP71_HUMAN	Heat shock 70 kDa protein 1A/1B	284	70294	5	3	5	3	9.2	5.48	2383	1	0	1	452.041	902.068	2	901.476	0.5924	0	36.86	0.29	R	STLEPVEK	A
1455	sp|P08107|HSP71_HUMAN	Heat shock 70 kDa protein 1A/1B	284	70294	5	3	5	3	9.2	5.48	3528	1	0	1	745.209	1488.4	2	1486.69	1.71	0	85.08	2.7e-06	R	TTPSYVAFTDTER	L
1455	sp|P08107|HSP71_HUMAN	Heat shock 70 kDa protein 1A/1B	284	70294	5	3	5	3	9.2	5.48	3723	1	0	1	830.007	1658	2	1657.84	0.1565	0	71.68	5.5e-05	K	NQVALNPQNTVFDAK	R
1455	sp|P08107|HSP71_HUMAN	Heat shock 70 kDa protein 1A/1B	284	70294	5	3	5	3	9.2	5.48	3747	1	0	1	838.771	1675.53	2	1674.72	0.8048	0	54.45	0.0031	K	ATAGDTHLGGEDFDNR	L			0.2
1461	sp|P08107|HSP71_HUMAN	Heat shock 70 kDa protein 1A/1B	484	70294	9	7	9	7	16.7	5.48	2643	1	0	1	555.639	1109.26	2	1108.57	0.6959	0	49.48	0.012	K	LLQDFFNGR	D
1461	sp|P08107|HSP71_HUMAN	Heat shock 70 kDa protein 1A/1B	484	70294	9	7	9	7	16.7	5.48	2878	1	0	0	614.364	1226.71	2	1227.62	-0.9071	0	36.72	0.26	K	VEIIANDQGNR	T
1461	sp|P08107|HSP71_HUMAN	Heat shock 70 kDa protein 1A/1B	484	70294	9	7	9	7	16.7	5.48	3129	1	0	0	658.836	1315.66	2	1314.59	1.0658	0	49.56	0.015	R	FEELCSDLFR	S
1461	sp|P08107|HSP71_HUMAN	Heat shock 70 kDa protein 1A/1B	484	70294	9	7	9	7	16.7	5.48	3418	1	0	1	733.415	1464.82	2	1464.8	0.011	0	49.05	0.011	K	AQIHDLVLVGGSTR	I
1461	sp|P08107|HSP71_HUMAN	Heat shock 70 kDa protein 1A/1B	484	70294	9	7	9	7	16.7	5.48	3570	1	0	0	772.334	1542.65	2	1541.73	0.923	1	38.33	0.13	R	ARFEELCSDLFR	S
1461	sp|P08107|HSP71_HUMAN	Heat shock 70 kDa protein 1A/1B	484	70294	9	7	9	7	16.7	5.48	3664	1	0	0	816.763	1631.51	2	1629.8	1.7159	0	44.63	0.03	K	AFYPEEISSMVLTK	M	Oxidation (M)	0.00000000020000.0
1461	sp|P08107|HSP71_HUMAN	Heat shock 70 kDa protein 1A/1B	484	70294	9	7	9	7	16.7	5.48	3687	1	0	1	830.35	1658.69	2	1657.84	0.8435	0	77.19	1.6e-05	K	NQVALNPQNTVFDAK	R
1461	sp|P08107|HSP71_HUMAN	Heat shock 70 kDa protein 1A/1B	484	70294	9	7	9	7	16.7	5.48	3706	1	0	0	838.482	1674.95	2	1674.72	0.2258	0	67.56	0.00015	K	ATAGDTHLGGEDFDNR	L
1461	sp|P08107|HSP71_HUMAN	Heat shock 70 kDa protein 1A/1B	484	70294	9	7	9	7	16.7	5.48	3726	1	0	0	844.785	1687.56	2	1686.89	0.6624	0	76.18	1.9e-05	R	IINEPTAAAIAYGLDR	T			0.61
1503	sp|Q03252|LMNB2_HUMAN	Lamin-B2	652	67762	9	8	9	8	18	5.29	1609	1	0	1	545.166	1088.32	2	1087.55	0.7669	0	75.5	3.7e-05	R	GLESDVAELR	A
1503	sp|Q03252|LMNB2_HUMAN	Lamin-B2	652	67762	9	8	9	8	18	5.29	2165	1	0	1	612.786	1223.56	2	1221.62	1.9338	0	40.24	0.11	K	LELEQTYQAK	L
1503	sp|Q03252|LMNB2_HUMAN	Lamin-B2	652	67762	9	8	9	8	18	5.29	2252	1	0	1	620.114	1238.21	2	1236.6	1.6139	0	56.17	0.0026	K	ALYESELADAR	R
1503	sp|Q03252|LMNB2_HUMAN	Lamin-B2	652	67762	9	8	9	8	18	5.29	2384	1	0	1	634.733	1267.45	2	1267.6	-0.1492	0	82.5	5.6e-06	R	ATSSSSGSLSATGR	L
1503	sp|Q03252|LMNB2_HUMAN	Lamin-B2	652	67762	9	8	9	8	18	5.29	2667	1	0	1	663.297	1324.58	2	1323.65	0.931	0	74.77	3.5e-05	K	LALDMEINAYR	K	Oxidation (M)	0.00002000000.0
1503	sp|Q03252|LMNB2_HUMAN	Lamin-B2	652	67762	9	8	9	8	18	5.29	2979	1	0	1	694.876	1387.74	2	1387.73	0.0074	1	75.58	2.7e-05	R	SEVELAAALSDKR	G
1503	sp|Q03252|LMNB2_HUMAN	Lamin-B2	652	67762	9	8	9	8	18	5.29	3471	1	0	1	760.402	1518.79	2	1518.73	0.0536	0	96.09	2.9e-07	R	TVLVNADGEEVAMR	T	Oxidation (M)	0.00000000000020.0
1503	sp|Q03252|LMNB2_HUMAN	Lamin-B2	652	67762	9	8	9	8	18	5.29	5074	1	0	1	1033.83	2065.65	2	2065	0.6437	0	93.82	2.5e-07	R	DVMQQQLAEYQELLDVK	L	Oxidation (M)	0.00200000000000000.0
1503	sp|Q03252|LMNB2_HUMAN	Lamin-B2	652	67762	9	8	9	8	18	5.29	5774	1	0	1	1033.83	3098.47	3	3099.42	-0.9487	1	61.34	0.0003	K	EQEMTEMRDVMQQQLAEYQELLDVK	L	Oxidation (M)	0.0000000000200000000000000.0	0.51
1517	sp|P49748|ACADV_HUMAN	Very long-chain specific acyl-CoA dehydrogenase, mitochondrial	313	70745	6	3	6	3	9.3	8.92	736	1	0	1	424.864	847.714	2	847.517	0.1975	0	32.87	0.69	K	GILLFGTK	A
1517	sp|P49748|ACADV_HUMAN	Very long-chain specific acyl-CoA dehydrogenase, mitochondrial	313	70745	6	3	6	3	9.3	8.92	1007	1	0	1	467.871	933.727	2	933.528	0.1985	0	51.02	0.0099	K	ITAFVVER	G
1517	sp|P49748|ACADV_HUMAN	Very long-chain specific acyl-CoA dehydrogenase, mitochondrial	313	70745	6	3	6	3	9.3	8.92	1224	1	0	1	505.116	1008.22	2	1007.51	0.7106	0	34.75	0.37	K	IFGSEAAWK	V
1517	sp|P49748|ACADV_HUMAN	Very long-chain specific acyl-CoA dehydrogenase, mitochondrial	313	70745	6	3	6	3	9.3	8.92	2493	1	0	1	654.277	1306.54	2	1304.7	1.8414	0	34.25	0.38	R	ALEQFATVVEAK	L
1517	sp|P49748|ACADV_HUMAN	Very long-chain specific acyl-CoA dehydrogenase, mitochondrial	313	70745	6	3	6	3	9.3	8.92	2548	1	0	1	659.367	1316.72	2	1315.72	0.9954	0	78.25	1.9e-05	K	GIVNEQFLLQR	L
1517	sp|P49748|ACADV_HUMAN	Very long-chain specific acyl-CoA dehydrogenase, mitochondrial	313	70745	6	3	6	3	9.3	8.92	2962	1	0	1	707.219	1412.42	2	1411.67	0.7502	0	86.5	2e-06	K	ASNTAEVFFDGVR	V			0.33
1561	sp|O95394|AGM1_HUMAN	Phosphoacetylglucosamine mutase	197	60270	4	2	4	2	7.7	5.84	1881	1	0	1	445.276	888.537	2	887.526	1.0104	0	31.98	0.88	R	MGLLAVLR	S	Oxidation (M)	0.20000000.0
1561	sp|O95394|AGM1_HUMAN	Phosphoacetylglucosamine mutase	197	60270	4	2	4	2	7.7	5.84	3007	1	0	1	535.86	1069.71	2	1071.52	-1.818	0	38.27	0.18	K	ATIEGYYQK	L
1561	sp|O95394|AGM1_HUMAN	Phosphoacetylglucosamine mutase	197	60270	4	2	4	2	7.7	5.84	3131	1	0	1	547.728	1093.44	2	1091.66	1.782	0	58.61	0.0014	K	IATLISSFLK	E
1561	sp|O95394|AGM1_HUMAN	Phosphoacetylglucosamine mutase	197	60270	4	2	4	2	7.7	5.84	7599	1	0	1	830.381	1658.75	2	1657.88	0.8689	0	68.01	0.00013	K	EAVNLQQDAFVVIGR	D			0.19
1596	sp|P61978|HNRPK_HUMAN	Heterogeneous nuclear ribonucleoprotein K	211	51230	5	4	4	3	12.7	5.39	4949	1	0	1	630.721	1259.43	2	1258.57	0.8599	0	37.34	0.19	K	IDEPLEGSEDR	I
1596	sp|P61978|HNRPK_HUMAN	Heterogeneous nuclear ribonucleoprotein K	211	51230	5	4	4	3	12.7	5.39	5511	1	0	1	671.386	1340.76	2	1339.8	0.9604	0	44.8	0.032	K	IILDLISESPIK	G
1596	sp|P61978|HNRPK_HUMAN	Heterogeneous nuclear ribonucleoprotein K	211	51230	5	4	4	3	12.7	5.39	8010	1	0	1	891.186	1780.36	2	1779.79	0.5655	0	65.67	0.00021	R	TDYNASVSVPDSSGPER	I
1596	sp|P61978|HNRPK_HUMAN	Heterogeneous nuclear ribonucleoprotein K	211	51230	5	4	4	3	12.7	5.39	8012	1	0	1	891.23	1780.45	2	1779.79	0.6543	0	54.88	0.0025	R	TDYNASVSVPDSSGPER	I
1596	sp|P61978|HNRPK_HUMAN	Heterogeneous nuclear ribonucleoprotein K	211	51230	5	4	4	3	12.7	5.39	8541	1	0	1	959.656	1917.3	2	1916.03	1.2717	0	66.08	0.00017	R	GSYGDLGGPIITTQVTIPK	D			0.32
1656	sp|P10809|CH60_HUMAN	60 kDa heat shock protein, mitochondrial	436	61187	9	5	8	5	15.7	5.7	2635	1	0	1	844.555	843.547	1	843.507	0.0408	0	39.83	0.17	K	VGEVIVTK	D
1656	sp|P10809|CH60_HUMAN	60 kDa heat shock protein, mitochondrial	436	61187	9	5	8	5	15.7	5.7	2661	1	0	1	427.368	852.722	2	854.461	-1.739	0	53.43	0.0046	K	GANPVEIR	R
1656	sp|P10809|CH60_HUMAN	60 kDa heat shock protein, mitochondrial	436	61187	9	5	8	5	15.7	5.7	2754	1	0	1	901.651	900.644	1	900.528	0.1155	0	36.86	0.29	K	LSDGVAVLK	V
1656	sp|P10809|CH60_HUMAN	60 kDa heat shock protein, mitochondrial	436	61187	9	5	8	5	15.7	5.7	2778	1	0	1	456.134	910.252	2	911.58	-1.328	0	40.76	0.084	K	VGLQVVAVK	A
1656	sp|P10809|CH60_HUMAN	60 kDa heat shock protein, mitochondrial	436	61187	9	5	8	5	15.7	5.7	2779	1	0	1	912.771	911.764	1	911.58	0.1832	0	30.61	0.88	K	VGLQVVAVK	A
1656	sp|P10809|CH60_HUMAN	60 kDa heat shock protein, mitochondrial	436	61187	9	5	8	5	15.7	5.7	2812	1	0	1	481.167	960.32	2	959.504	0.8166	0	69.12	0.00015	R	VTDALNATR	A
1656	sp|P10809|CH60_HUMAN	60 kDa heat shock protein, mitochondrial	436	61187	9	5	8	5	15.7	5.7	3182	1	0	1	695.772	1389.53	2	1388.7	0.8324	0	55.28	0.0029	R	GYISPYFINTSK	G
1656	sp|P10809|CH60_HUMAN	60 kDa heat shock protein, mitochondrial	436	61187	9	5	8	5	15.7	5.7	3355	1	0	1	878.204	1754.39	2	1753.59	0.8054	0	60.99	0.00082	K	DPGMGAMGGMGGGMGGGMF	-	5 Oxidation (M)	0.0002002002000200020.0
1656	sp|P10809|CH60_HUMAN	60 kDa heat shock protein, mitochondrial	436	61187	9	5	8	5	15.7	5.7	3364	1	0	1	886.909	1771.8	2	1770.85	0.9581	0	85.77	2.3e-06	R	CIPALDSLTPANEDQK	I			0.51
1797	sp|P30101|PDIA3_HUMAN	Protein disulfide-isomerase A3	456	57146	12	5	9	5	22.2	5.98	1787	1	0	1	562.616	1123.22	2	1122.65	0.5657	1	37.5	0.2	K	KQAGPASVPLR	T
1797	sp|P30101|PDIA3_HUMAN	Protein disulfide-isomerase A3	456	57146	12	5	9	5	22.2	5.98	2046	1	0	1	599.737	1197.46	2	1196.71	0.7474	1	54.23	0.0039	K	LSKDPNIVIAK	M
1797	sp|P30101|PDIA3_HUMAN	Protein disulfide-isomerase A3	456	57146	12	5	9	5	22.2	5.98	2647	1	0	1	671.192	1340.37	2	1340.68	-0.3062	0	34.62	0.34	R	GFPTIYFSPANK	K
1797	sp|P30101|PDIA3_HUMAN	Protein disulfide-isomerase A3	456	57146	12	5	9	5	22.2	5.98	2663	1	0	1	674.504	1346.99	2	1346.69	0.2986	1	31.41	0.95	K	RLAPEYEAAATR	L
1797	sp|P30101|PDIA3_HUMAN	Protein disulfide-isomerase A3	456	57146	12	5	9	5	22.2	5.98	2704	1	0	1	680.308	1358.6	2	1358.65	-0.0494	0	53.67	0.005	R	FLQDYFDGNLK	R
1797	sp|P30101|PDIA3_HUMAN	Protein disulfide-isomerase A3	456	57146	12	5	9	5	22.2	5.98	2707	1	0	1	680.53	1359.05	2	1358.65	0.3946	0	32.52	0.65	R	FLQDYFDGNLK	R
1797	sp|P30101|PDIA3_HUMAN	Protein disulfide-isomerase A3	456	57146	12	5	9	5	22.2	5.98	2712	1	0	1	680.634	1359.25	2	1358.65	0.6026	0	35.69	0.31	R	FLQDYFDGNLK	R
1797	sp|P30101|PDIA3_HUMAN	Protein disulfide-isomerase A3	456	57146	12	5	9	5	22.2	5.98	2725	1	0	1	680.891	1359.77	2	1358.65	1.1178	0	34.55	0.37	R	FLQDYFDGNLK	R
1797	sp|P30101|PDIA3_HUMAN	Protein disulfide-isomerase A3	456	57146	12	5	9	5	22.2	5.98	2767	1	0	1	686.513	1371.01	2	1369.69	1.3229	0	34.89	0.31	R	ELSDFISYLQR	E
1797	sp|P30101|PDIA3_HUMAN	Protein disulfide-isomerase A3	456	57146	12	5	9	5	22.2	5.98	3656	1	0	1	810.837	1619.66	2	1618.78	0.8838	0	59.6	0.0009	K	DLLIAYYDVDYEK	N
1797	sp|P30101|PDIA3_HUMAN	Protein disulfide-isomerase A3	456	57146	12	5	9	5	22.2	5.98	3852	1	0	1	841.193	1680.37	2	1679.75	0.6258	0	66.6	0.00019	K	MDATANDVPSPYEVR	G	Oxidation (M)	0.200000000000000.0
1797	sp|P30101|PDIA3_HUMAN	Protein disulfide-isomerase A3	456	57146	12	5	9	5	22.2	5.98	4317	1	0	1	916.971	1831.93	2	1831.9	0.0321	0	83.52	3.1e-06	K	VVVAENFDEIVNNENK	D			0.7
1799	sp|P30101|PDIA3_HUMAN	Protein disulfide-isomerase A3	492	57146	12	6	10	5	23.4	5.98	929	1	0	1	439.423	876.831	2	876.482	0.3491	0	32.94	1	K	LNFAVASR	K
1799	sp|P30101|PDIA3_HUMAN	Protein disulfide-isomerase A3	492	57146	12	6	10	5	23.4	5.98	1190	1	0	1	498.639	995.264	2	994.556	0.7077	0	31.38	0.95	K	QAGPASVPLR	T
1799	sp|P30101|PDIA3_HUMAN	Protein disulfide-isomerase A3	492	57146	12	6	10	5	23.4	5.98	1485	1	0	1	543.067	1084.12	2	1083.56	0.5594	0	34	0.43	K	YGVSGYPTLK	I
1799	sp|P30101|PDIA3_HUMAN	Protein disulfide-isomerase A3	492	57146	12	6	10	5	23.4	5.98	1839	1	0	1	594.058	1186.1	2	1187.53	-1.4273	0	55.87	0.0029	K	FVMQEEFSR	D	Oxidation (M)	0.002000000.0
1799	sp|P30101|PDIA3_HUMAN	Protein disulfide-isomerase A3	492	57146	12	6	10	5	23.4	5.98	1860	1	0	1	596.479	1190.94	2	1190.59	0.3499	0	53.27	0.005	R	LAPEYEAAATR	L
1799	sp|P30101|PDIA3_HUMAN	Protein disulfide-isomerase A3	492	57146	12	6	10	5	23.4	5.98	2484	1	0	1	671.316	1340.62	2	1340.68	-0.0586	0	32.39	0.57	R	GFPTIYFSPANK	K
1799	sp|P30101|PDIA3_HUMAN	Protein disulfide-isomerase A3	492	57146	12	6	10	5	23.4	5.98	3453	1	0	1	790.766	1579.52	2	1578.83	0.6913	0	33.68	0.36	R	EATNPPVIQEEKPK	K
1799	sp|P30101|PDIA3_HUMAN	Protein disulfide-isomerase A3	492	57146	12	6	10	5	23.4	5.98	3597	1	0	1	811.273	1620.53	2	1618.78	1.7546	0	56.64	0.0021	K	DLLIAYYDVDYEK	N
1799	sp|P30101|PDIA3_HUMAN	Protein disulfide-isomerase A3	492	57146	12	6	10	5	23.4	5.98	3816	1	0	1	841.473	1680.93	2	1679.75	1.1856	0	30.06	0.86	K	MDATANDVPSPYEVR	G	Oxidation (M)	0.200000000000000.0
1799	sp|P30101|PDIA3_HUMAN	Protein disulfide-isomerase A3	492	57146	12	6	10	5	23.4	5.98	3818	1	0	1	841.704	1681.39	2	1679.75	1.648	0	67.35	0.00016	K	MDATANDVPSPYEVR	G	Oxidation (M)	0.200000000000000.0
1799	sp|P30101|PDIA3_HUMAN	Protein disulfide-isomerase A3	492	57146	12	6	10	5	23.4	5.98	4312	1	0	1	916.963	1831.91	2	1831.9	0.0173	0	94.25	2.7e-07	K	VVVAENFDEIVNNENK	D
1799	sp|P30101|PDIA3_HUMAN	Protein disulfide-isomerase A3	492	57146	12	6	10	5	23.4	5.98	4316	1	0	1	917.665	1833.32	2	1831.9	1.4207	0	64.85	0.00024	K	VVVAENFDEIVNNENK	D			0.69
1851	sp|P27797|CALR_HUMAN	Calreticulin	187	48283	4	2	4	2	12.2	4.29	2013	1	0	1	701.552	700.545	1	699.428	1.1172	0	37.21	0.34	K	NVLINK	D
1851	sp|P27797|CALR_HUMAN	Calreticulin	187	48283	4	2	4	2	12.2	4.29	2553	1	0	1	488.255	974.495	2	974.478	0.0165	0	50.57	0.012	K	GLQTSQDAR	F
1851	sp|P27797|CALR_HUMAN	Calreticulin	187	48283	4	2	4	2	12.2	4.29	3572	1	0	1	804.774	1607.53	2	1606.77	0.7657	0	70.69	9e-05	R	FYALSASFEPFSNK	G
1851	sp|P27797|CALR_HUMAN	Calreticulin	187	48283	4	2	4	2	12.2	4.29	4240	1	0	1	840.616	2518.83	3	2518.19	0.6392	1	30.56	0.46	K	IDNSQVESGSLEDDWDFLPPKK	I			0.54
1894	sp|P10809|CH60_HUMAN	60 kDa heat shock protein, mitochondrial	245	61187	5	3	5	3	8.4	5.7	2223	1	0	1	417.333	832.652	2	832.383	0.2693	0	34.96	0.43	K	APGFGDNR	K
1894	sp|P10809|CH60_HUMAN	60 kDa heat shock protein, mitochondrial	245	61187	5	3	5	3	8.4	5.7	2249	1	0	1	422.084	842.153	2	843.507	-1.3533	0	44.94	0.045	K	VGEVIVTK	D
1894	sp|P10809|CH60_HUMAN	60 kDa heat shock protein, mitochondrial	245	61187	5	3	5	3	8.4	5.7	2301	1	0	1	431.182	860.35	2	859.484	0.8661	0	31.85	1	K	IPAMTIAK	N	Oxidation (M)	0.00020000.0
1894	sp|P10809|CH60_HUMAN	60 kDa heat shock protein, mitochondrial	245	61187	5	3	5	3	8.4	5.7	2899	1	0	1	609.093	1216.17	2	1214.65	1.5208	0	58.15	0.0017	K	NAGVEGSLIVEK	I
1894	sp|P10809|CH60_HUMAN	60 kDa heat shock protein, mitochondrial	245	61187	5	3	5	3	8.4	5.7	2928	1	0	1	617.529	1233.04	2	1232.59	0.4554	0	79.09	1.4e-05	K	VGGTSDVEVNEK	K			0.34
1903	sp|P55209|NP1L1_HUMAN	Nucleosome assembly protein 1-like 1	191	45631	4	3	4	3	10	4.36	3163	1	0	1	669.111	1336.21	2	1335.61	0.5989	0	33.66	0.45	K	FYEEVHDLER	K
1903	sp|P55209|NP1L1_HUMAN	Nucleosome assembly protein 1-like 1	191	45631	4	3	4	3	10	4.36	3211	1	0	1	679.667	1357.32	2	1355.71	1.6059	0	45.22	0.034	K	YAVLYQPLFDK	R
1903	sp|P55209|NP1L1_HUMAN	Nucleosome assembly protein 1-like 1	191	45631	4	3	4	3	10	4.36	3402	1	0	1	743.239	1484.46	2	1483.81	0.655	1	43.22	0.052	R	KYAVLYQPLFDK	R
1903	sp|P55209|NP1L1_HUMAN	Nucleosome assembly protein 1-like 1	191	45631	4	3	4	3	10	4.36	3831	1	0	1	930.803	1859.59	2	1858.97	0.6236	0	71.75	5e-05	R	LDGLVETPTGYIESLPR	V			1.17
1975	sp|P06576|ATPB_HUMAN	ATP synthase subunit beta, mitochondrial	133	56525	2	2	2	2	5.1	5.26	3249	1	0	1	718.823	1435.63	2	1434.75	0.8852	0	44.92	0.031	R	FTQAGSEVSALLGR	I
1975	sp|P06576|ATPB_HUMAN	ATP synthase subunit beta, mitochondrial	133	56525	2	2	2	2	5.1	5.26	3253	1	0	1	720.896	1439.78	2	1438.78	0.9946	0	87.97	1.4e-06	R	VALTGLTVAEYFR	D			0.21
2040	sp|P50395|GDIB_HUMAN	Rab GDP dissociation inhibitor beta	812	51087	19	11	15	11	42.2	6.11	2430	1	0	1	515.435	1028.86	2	1028.52	0.3372	0	36.08	0.29	K	VTEGSFVYK	G
2040	sp|P50395|GDIB_HUMAN	Rab GDP dissociation inhibitor beta	812	51087	19	11	15	11	42.2	6.11	2606	1	0	0	571.638	1141.26	2	1140.58	0.6758	0	38.9	0.15	K	MLLYTEVTR	Y	Oxidation (M)	0.200000000.0
2040	sp|P50395|GDIB_HUMAN	Rab GDP dissociation inhibitor beta	812	51087	19	11	15	11	42.2	6.11	2611	1	0	1	572.247	1142.48	2	1142.54	-0.0586	0	38.68	0.17	K	IPGSPPESMGR	G	Oxidation (M)	0.00000000200.0
2040	sp|P50395|GDIB_HUMAN	Rab GDP dissociation inhibitor beta	812	51087	19	11	15	11	42.2	6.11	2984	1	0	1	663.144	1324.27	2	1323.73	0.5459	0	71.24	7.9e-05	K	YIAIVSTTVETK	E
2040	sp|P50395|GDIB_HUMAN	Rab GDP dissociation inhibitor beta	812	51087	19	11	15	11	42.2	6.11	3033	1	0	1	672.95	1343.89	2	1343.68	0.2097	0	47.74	0.018	K	FLVYVANFDEK	D
2040	sp|P50395|GDIB_HUMAN	Rab GDP dissociation inhibitor beta	812	51087	19	11	15	11	42.2	6.11	3090	1	0	1	683.711	1365.41	2	1364.69	0.7145	0	61.45	0.00082	K	DLGTESQIFISR	T
2040	sp|P50395|GDIB_HUMAN	Rab GDP dissociation inhibitor beta	812	51087	19	11	15	11	42.2	6.11	3094	1	0	1	683.923	1365.83	2	1364.69	1.1373	0	30.45	0.99	K	DLGTESQIFISR	T
2040	sp|P50395|GDIB_HUMAN	Rab GDP dissociation inhibitor beta	812	51087	19	11	15	11	42.2	6.11	3534	1	0	1	820.098	1638.18	2	1637.67	0.5115	1	48.54	0.013	R	MTGSEFDFEEMKR	K	2 Oxidation (M)	0.2000000000200.0
2040	sp|P50395|GDIB_HUMAN	Rab GDP dissociation inhibitor beta	812	51087	19	11	15	11	42.2	6.11	3638	1	0	1	571.866	1712.58	3	1711.86	0.7192	1	31.16	0.58	K	FLVYVANFDEKDPR	T
2040	sp|P50395|GDIB_HUMAN	Rab GDP dissociation inhibitor beta	812	51087	19	11	15	11	42.2	6.11	3639	1	0	1	857.318	1712.62	2	1711.86	0.7639	1	50.68	0.0065	K	FLVYVANFDEKDPR	T
2040	sp|P50395|GDIB_HUMAN	Rab GDP dissociation inhibitor beta	812	51087	19	11	15	11	42.2	6.11	3733	1	0	1	592.944	1775.81	3	1777	-1.1877	0	32.57	0.64	K	EIRPALELLEPIEQK	F
2040	sp|P50395|GDIB_HUMAN	Rab GDP dissociation inhibitor beta	812	51087	19	11	15	11	42.2	6.11	3737	1	0	1	890.337	1778.66	2	1777	1.6606	0	38.57	0.12	K	EIRPALELLEPIEQK	F
2040	sp|P50395|GDIB_HUMAN	Rab GDP dissociation inhibitor beta	812	51087	19	11	15	11	42.2	6.11	3774	1	0	1	905.314	1808.61	2	1806.96	1.652	1	78.56	1e-05	K	YIAIVSTTVETKEPEK	E
2040	sp|P50395|GDIB_HUMAN	Rab GDP dissociation inhibitor beta	812	51087	19	11	15	11	42.2	6.11	3874	1	0	1	952.258	1902.5	2	1901.81	0.6919	0	59.26	0.001	R	TDDYLDQPCYETINR	I
2040	sp|P50395|GDIB_HUMAN	Rab GDP dissociation inhibitor beta	812	51087	19	11	15	11	42.2	6.11	3889	1	0	1	639.653	1915.94	3	1916.81	-0.8721	0	34.12	0.27	R	TYDATTHFETTCDDIK	N
2040	sp|P50395|GDIB_HUMAN	Rab GDP dissociation inhibitor beta	812	51087	19	11	15	11	42.2	6.11	3890	1	0	1	959.372	1916.73	2	1916.81	-0.0802	0	56.12	0.0017	R	TYDATTHFETTCDDIK	N
2040	sp|P50395|GDIB_HUMAN	Rab GDP dissociation inhibitor beta	812	51087	19	11	15	11	42.2	6.11	4100	1	0	1	1059.45	2116.88	2	2116	0.8834	0	78.29	1e-05	R	NPYYGGESASITPLEDLYK	R
2040	sp|P50395|GDIB_HUMAN	Rab GDP dissociation inhibitor beta	812	51087	19	11	15	11	42.2	6.11	4153	1	0	0	1100.38	2198.75	2	2198.05	0.6996	0	75.57	2.2e-05	K	NTNDANSCQIIIPQNQVNR	K
2040	sp|P50395|GDIB_HUMAN	Rab GDP dissociation inhibitor beta	812	51087	19	11	15	11	42.2	6.11	4193	1	0	1	752.916	2255.72	3	2254.09	1.6375	1	47.16	0.011	R	KSDIYVCMISFAHNVAAQGK	Y	Oxidation (M)	0.00000002000000000000.0	2.05
2145	sp|O75821|EIF3G_HUMAN	Eukaryotic translation initiation factor 3 subunit G	137	35874	3	2	3	2	11.3	5.87	2688	1	0	1	517.145	1032.28	2	1030.52	1.7599	1	32.21	0.74	R	RADDNATIR	V
2145	sp|O75821|EIF3G_HUMAN	Eukaryotic translation initiation factor 3 subunit G	137	35874	3	2	3	2	11.3	5.87	3377	1	0	1	688.694	1375.37	2	1373.7	1.6691	0	55.49	0.0028	K	ELAEQLGLSTGEK	E
2145	sp|O75821|EIF3G_HUMAN	Eukaryotic translation initiation factor 3 subunit G	137	35874	3	2	3	2	11.3	5.87	3605	1	0	1	762.802	1523.59	2	1522.8	0.7905	0	52.3	0.0068	K	LPGELEPVQATQNK	T			0.35
2166	sp|P23526|SAHH_HUMAN	Adenosylhomocysteinase	224	48255	4	4	4	4	11.3	5.92	2210	1	1	1	442.796	883.578	2	883.549	0.0288	0	45.97	0.034	R	IILLAEGR	L
2166	sp|P23526|SAHH_HUMAN	Adenosylhomocysteinase	224	48255	4	4	4	4	11.3	5.92	2649	1	1	1	568.234	1134.45	2	1133.61	0.845	0	68.91	0.00016	K	VAVVAGYGDVGK	G
2166	sp|P23526|SAHH_HUMAN	Adenosylhomocysteinase	224	48255	4	4	4	4	11.3	5.92	3572	1	1	1	796.577	1591.14	2	1590.74	0.4009	0	56.09	0.0023	K	ALDIAENEMPGLMR	M	2 Oxidation (M)	0.00000000200020.0
2166	sp|P23526|SAHH_HUMAN	Adenosylhomocysteinase	224	48255	4	4	4	4	11.3	5.92	3630	1	1	1	825.463	1648.91	2	1647.81	1.1018	0	53.14	0.0042	R	GISEETTTGVHNLYK	M			0.35
2178	sp|P60709|ACTB_HUMAN	Actin, cytoplasmic 1	267	42052	8	3	6	3	16.8	5.29	2509	1	0	1	488.833	975.652	2	975.441	0.211	0	61.47	0.0009	K	AGFAGDDAPR	A
2178	sp|P60709|ACTB_HUMAN	Actin, cytoplasmic 1	267	42052	8	3	6	3	16.8	5.29	2570	1	0	1	1014.54	1013.53	1	1013.47	0.0548	0	42.35	0.066	R	DLTDYLMK	I	Oxidation (M)	0.00000020.0
2178	sp|P60709|ACTB_HUMAN	Actin, cytoplasmic 1	267	42052	8	3	6	3	16.8	5.29	2735	1	0	1	567.024	1132.03	2	1131.52	0.5136	0	32.63	0.61	R	GYSFTTTAER	E
2178	sp|P60709|ACTB_HUMAN	Actin, cytoplasmic 1	267	42052	8	3	6	3	16.8	5.29	2813	1	0	1	589.26	1176.51	2	1176.61	-0.101	0	40.58	0.099	K	EITALAPSTMK	I	Oxidation (M)	0.00000000020.0
2178	sp|P60709|ACTB_HUMAN	Actin, cytoplasmic 1	267	42052	8	3	6	3	16.8	5.29	2851	1	0	1	600.177	1198.34	2	1197.52	0.8235	0	50.16	0.011	K	DSYVGDEAQSK	R
2178	sp|P60709|ACTB_HUMAN	Actin, cytoplasmic 1	267	42052	8	3	6	3	16.8	5.29	3383	1	0	1	750.342	1498.67	2	1498.67	0	0	41.3	0.062	K	QEYDESGPSIVHR	K	Gln->pyro-Glu (N-term Q)	1.0000000000000.0
2178	sp|P60709|ACTB_HUMAN	Actin, cytoplasmic 1	267	42052	8	3	6	3	16.8	5.29	3418	1	0	1	759.219	1516.42	2	1515.7	0.7279	0	44.77	0.03	K	QEYDESGPSIVHR	K
2178	sp|P60709|ACTB_HUMAN	Actin, cytoplasmic 1	267	42052	8	3	6	3	16.8	5.29	3419	1	0	1	506.502	1516.48	3	1515.7	0.7888	0	37.36	0.16	K	QEYDESGPSIVHR	K
2231	sp|O75821| EIF3G_HUMAN	Eukaryotic translation initiation factor 3 subunit G (Fragment)	211	29550	4	3	4	3	14.5	5.31	2727	1	1	1	575.222	1148.43	2	1149.57	-1.1367	0	33.44	0.48	R	ETDLQELFR	-
2231	sp|O75821| EIF3G_HUMAN	Eukaryotic translation initiation factor 3 subunit G (Fragment)	211	29550	4	3	4	3	14.5	5.31	3170	1	1	1	688.675	1375.34	2	1373.7	1.6325	0	44.79	0.032	K	ELAEQLGLSTGEK	E
2231	sp|O75821| EIF3G_HUMAN	Eukaryotic translation initiation factor 3 subunit G (Fragment)	211	29550	4	3	4	3	14.5	5.31	3407	1	1	1	762.449	1522.88	2	1522.8	0.0843	0	44.99	0.037	K	LPGELEPVQATQNK	T
2231	sp|O75821| EIF3G_HUMAN	Eukaryotic translation initiation factor 3 subunit G (Fragment)	211	29550	4	3	4	3	14.5	5.31	3512	1	1	1	816.772	1631.53	2	1630.84	0.6885	1	87.36	1.6e-06	K	ELAEQLGLSTGEKEK	L			0.62
2250	sp|O75874|IDHC_HUMAN	Isocitrate dehydrogenase [NADP] cytoplasmic	154	46915	3	3	3	3	9.9	6.53	3376	1	0	1	720.289	1438.56	2	1437.7	0.8649	0	49.1	0.01	K	VEITYTPSDGTQK	V
2250	sp|O75874|IDHC_HUMAN	Isocitrate dehydrogenase [NADP] cytoplasmic	154	46915	3	3	3	3	9.9	6.53	3530	1	0	1	763.666	1525.32	2	1524.64	0.6738	0	48.62	0.016	R	SDYLNTFEFMDK	L	Oxidation (M)	0.000000000200.0
2250	sp|O75874|IDHC_HUMAN	Isocitrate dehydrogenase [NADP] cytoplasmic	154	46915	3	3	3	3	9.9	6.53	3759	1	0	1	864.727	1727.44	2	1726.75	0.6902	0	58.8	0.001	K	ISGGSVVEMQGDEMTR	I	2 Oxidation (M)	0.0000000020000200.0	0.26
2272	sp|Q9BQA1|MEP50_HUMAN	Methylosome protein 50	130	37442	2	2	2	2	7.9	5.03	3294	1	0	1	702.645	1403.28	2	1402.74	0.5349	0	81.84	7.4e-06	R	SDGALLLGASSLSGR	C
2272	sp|Q9BQA1|MEP50_HUMAN	Methylosome protein 50	130	37442	2	2	2	2	7.9	5.03	3335	1	0	1	714.943	1427.87	2	1427.6	0.2733	0	47.89	0.017	K	DSVFLSCSEDNR	I			0.21
2282	sp|P63261|ACTG_HUMAN	Actin, cytoplasmic 2	214	42108	6	3	5	3	14.1	5.31	2532	1	0	1	488.725	975.435	2	975.441	-0.006	0	61.14	0.001	K	AGFAGDDAPR	A
2282	sp|P63261|ACTG_HUMAN	Actin, cytoplasmic 2	214	42108	6	3	5	3	14.1	5.31	2882	1	0	1	599.993	1197.97	2	1197.52	0.4565	0	44.94	0.035	K	DSYVGDEAQSK	R
2282	sp|P63261|ACTG_HUMAN	Actin, cytoplasmic 2	214	42108	6	3	5	3	14.1	5.31	3210	1	0	1	678.183	1354.35	2	1353.62	0.7354	1	35.98	0.26	K	DSYVGDEAQSKR	G
2282	sp|P63261|ACTG_HUMAN	Actin, cytoplasmic 2	214	42108	6	3	5	3	14.1	5.31	3451	1	0	1	750.56	1499.11	2	1498.67	0.4362	0	43.27	0.04	K	QEYDESGPSIVHR	K	Gln->pyro-Glu (N-term Q)	1.0000000000000.0
2282	sp|P63261|ACTG_HUMAN	Actin, cytoplasmic 2	214	42108	6	3	5	3	14.1	5.31	3486	1	0	1	506.48	1516.42	3	1515.7	0.7231	0	32.28	0.53	K	QEYDESGPSIVHR	K
2282	sp|P63261|ACTG_HUMAN	Actin, cytoplasmic 2	214	42108	6	3	5	3	14.1	5.31	3919	1	0	1	651.711	1952.11	3	1953.06	-0.9471	0	31.26	0.5	R	VAPEEHPVLLTEAPLNPK	A			0.67
2540	sp|P53004|BIEA_HUMAN	Biliverdin reductase A	152	33692	3	2	3	2	13.2	6.06	2914	1	1	1	558.34	1114.66	2	1115.68	-1.0165	1	45.96	0.029	R	KFGVVVVGVGR	A
2540	sp|P53004|BIEA_HUMAN	Biliverdin reductase A	152	33692	3	2	3	2	13.2	6.06	3335	1	1	1	707.683	1413.35	2	1412.73	0.6257	0	63.74	0.00038	K	SGSLENVPNVGVNK	N
2540	sp|P53004|BIEA_HUMAN	Biliverdin reductase A	152	33692	3	2	3	2	13.2	6.06	3439	1	1	1	760.178	1518.34	2	1517.77	0.5691	0	42.62	0.065	K	GSLLFTAGPLEEER	F			0.37
2587	sp|P37837|TALDO_HUMAN	Transaldolase	220	37688	4	3	4	3	11.9	6.36	2583	1	1	1	826.576	825.569	1	825.532	0.0363	0	33.91	0.45	K	LVPVLSAK	A
2587	sp|P37837|TALDO_HUMAN	Transaldolase	220	37688	4	3	4	3	11.9	6.36	2836	1	1	1	498.574	995.133	2	996.506	-1.373	0	63.29	0.00061	K	TIVMGASFR	N	Oxidation (M)	0.000200000.0
2587	sp|P37837|TALDO_HUMAN	Transaldolase	220	37688	4	3	4	3	11.9	6.36	3039	1	1	1	608.197	1214.38	2	1212.67	1.7077	0	74.87	3.4e-05	K	LLGELLQDNAK	L
2587	sp|P37837|TALDO_HUMAN	Transaldolase	220	37688	4	3	4	3	11.9	6.36	3107	1	1	1	639.563	1277.11	2	1275.65	1.4655	0	50.65	0.0084	K	LSSTWEGIQAGK	E			0.46
2610	sp|O60218|AK1BA_HUMAN	Aldo-keto reductase family 1 member B10	274	36225	6	4	6	4	16.1	7.67	2499	1	1	1	782.544	781.536	1	781.506	0.0303	0	30.85	0.9	R	NVIVIPK	S
2610	sp|O60218|AK1BA_HUMAN	Aldo-keto reductase family 1 member B10	274	36225	6	4	6	4	16.1	7.67	2661	1	1	1	432.819	863.623	2	863.45	0.1725	0	51.84	0.0082	K	VAIDAGYR	H
2610	sp|O60218|AK1BA_HUMAN	Aldo-keto reductase family 1 member B10	274	36225	6	4	6	4	16.1	7.67	2679	1	1	1	436.298	870.581	2	870.529	0.0524	0	69.35	0.00015	K	TAAQVLIR	F
2610	sp|O60218|AK1BA_HUMAN	Aldo-keto reductase family 1 member B10	274	36225	6	4	6	4	16.1	7.67	2695	1	1	1	439.158	876.301	2	877.418	-1.1167	0	44.46	0.049	K	SGDDLFPK	D
2610	sp|O60218|AK1BA_HUMAN	Aldo-keto reductase family 1 member B10	274	36225	6	4	6	4	16.1	7.67	2896	1	1	1	554.117	1106.22	2	1105.61	0.6065	1	44.61	0.04	K	REDLFIVSK	L
2610	sp|O60218|AK1BA_HUMAN	Aldo-keto reductase family 1 member B10	274	36225	6	4	6	4	16.1	7.67	3229	1	1	1	677.134	1352.25	2	1350.72	1.5355	0	32.63	0.57	R	IVENIQVFDFK	L			0.64
2679	sp|P40925|MDHC_HUMAN	Malate dehydrogenase, cytoplasmic	179	36631	3	3	3	3	12.9	6.91	5782	1	0	1	701.761	1401.51	2	1400.73	0.7739	0	45.38	0.027	K	DLDVAILVGSMPR	R	Oxidation (M)	0.0000000000200.0
2679	sp|P40925|MDHC_HUMAN	Malate dehydrogenase, cytoplasmic	179	36631	3	3	3	3	12.9	6.91	5966	1	0	1	726.322	1450.63	2	1449.74	0.8949	1	72.37	5.3e-05	K	DVIATDKEDVAFK	D
2679	sp|P40925|MDHC_HUMAN	Malate dehydrogenase, cytoplasmic	179	36631	3	3	3	3	12.9	6.91	7562	1	0	1	879.909	1757.8	2	1756.91	0.8889	0	61.29	0.00055	K	VIVVGNPANTNCLTASK	S			0.54
2689	sp|O75822|EIF3J_HUMAN	Eukaryotic translation initiation factor 3 subunit J	107	29159	2	2	2	2	9.7	4.72	3029	1	0	1	701.82	1401.63	2	1401.74	-0.1088	1	62.97	0.00047	K	KLQEESDLELAK	E
2689	sp|O75822|EIF3J_HUMAN	Eukaryotic translation initiation factor 3 subunit J	107	29159	2	2	2	2	9.7	4.72	3401	1	0	1	756.312	1510.61	2	1510.84	-0.2264	1	44.17	0.042	K	VLTPEEQLADKLR	L			0.28
2727	sp|P50224|ST1A3_HUMAN	Sulfotransferase 1A3/1A4	142	34288	3	2	3	2	12.2	5.68	1208	1	0	1	417.587	833.16	2	832.481	0.6792	0	35.36	0.39	K	ILEFVGR	S
2727	sp|P50224|ST1A3_HUMAN	Sulfotransferase 1A3/1A4	142	34288	3	2	3	2	12.2	5.68	1932	1	0	1	584.065	1166.12	2	1165.57	0.5431	0	49.38	0.012	K	TTFTVAQNER	F
2727	sp|P50224|ST1A3_HUMAN	Sulfotransferase 1A3/1A4	142	34288	3	2	3	2	12.2	5.68	4380	1	0	1	1021.3	2040.59	2	2040.04	0.5439	0	59.6	0.00071	R	VPFLEVNDPGEPSGLETLK	D			0.37
2798	sp|Q06520|ST2A1_HUMAN	Bile salt sulfotransferase	382	33929	10	5	7	4	31.6	5.71	1892	1	0	1	505.266	1008.52	2	1008.58	-0.0621	1	30.86	0.84	K	AKVIYLMR	N	Oxidation (M)	0.00000020.0
2798	sp|Q06520|ST2A1_HUMAN	Bile salt sulfotransferase	382	33929	10	5	7	4	31.6	5.71	2384	1	0	1	658.645	1315.28	2	1314.59	0.6883	1	35.92	0.33	K	NSSFQSMKENK	M	Oxidation (M)	0.00000020000.0
2798	sp|Q06520|ST2A1_HUMAN	Bile salt sulfotransferase	382	33929	10	5	7	4	31.6	5.71	2481	1	0	1	1368.82	1367.81	1	1367.73	0.0791	0	32.01	0.65	K	NFLLLSYEELK	Q
2798	sp|Q06520|ST2A1_HUMAN	Bile salt sulfotransferase	382	33929	10	5	7	4	31.6	5.71	2482	1	0	1	685.099	1368.18	2	1367.73	0.4498	0	32.28	0.61	K	NFLLLSYEELK	Q
2798	sp|Q06520|ST2A1_HUMAN	Bile salt sulfotransferase	382	33929	10	5	7	4	31.6	5.71	2555	1	0	1	706.508	1411	2	1410.8	0.2051	0	61.68	0.00063	K	TLEPEELNLILK	N
2798	sp|Q06520|ST2A1_HUMAN	Bile salt sulfotransferase	382	33929	10	5	7	4	31.6	5.71	2559	1	0	1	707.257	1412.5	2	1410.8	1.7021	0	44.51	0.031	K	TLEPEELNLILK	N
2798	sp|Q06520|ST2A1_HUMAN	Bile salt sulfotransferase	382	33929	10	5	7	4	31.6	5.71	2717	1	0	1	761.597	1521.18	2	1520.69	0.4901	0	57.82	0.0015	K	NHFTVAQAEDFDK	L
2798	sp|Q06520|ST2A1_HUMAN	Bile salt sulfotransferase	382	33929	10	5	7	4	31.6	5.71	2976	1	0	1	875.431	1748.85	2	1747.83	1.014	0	72.06	4.9e-05	K	MSNYSLLSVDYVVDK	A	Oxidation (M)	0.200000000000000.0
2798	sp|Q06520|ST2A1_HUMAN	Bile salt sulfotransferase	382	33929	10	5	7	4	31.6	5.71	3365	1	0	1	746.976	2237.91	3	2237.05	0.8568	0	38.75	0.075	R	SPWVESEIGYTALSETESPR	L
2798	sp|Q06520|ST2A1_HUMAN	Bile salt sulfotransferase	382	33929	10	5	7	4	31.6	5.71	3366	1	0	1	1120.5	2238.99	2	2237.05	1.9447	0	93.76	2.5e-07	R	SPWVESEIGYTALSETESPR	L			1.32
2916	sp|Q13011|ECH1_HUMAN	Delta(3,5)-Delta(2,4)-dienoyl-CoA isomerase, mitochondrial	171	36136	10	4	10	4	43.6	8.16	1670	3	1	0	733.984	732.977	1	732.37	0.6071	1	4.5	520	K	RNAMNK	V
2916	sp|Q13011|ECH1_HUMAN	Delta(3,5)-Delta(2,4)-dienoyl-CoA isomerase, mitochondrial	171	36136	10	4	10	4	43.6	8.16	1799	1	1	0	801.532	800.524	1	800.476	0.0486	0	25.15	4.5	R	AVVISGAGK	M
2916	sp|Q13011|ECH1_HUMAN	Delta(3,5)-Delta(2,4)-dienoyl-CoA isomerase, mitochondrial	171	36136	10	4	10	4	43.6	8.16	2756	3	1	0	650.173	1298.33	2	1297.63	0.702	0	15.2	30	R	YQETFNVIER	C
2916	sp|Q13011|ECH1_HUMAN	Delta(3,5)-Delta(2,4)-dienoyl-CoA isomerase, mitochondrial	171	36136	10	4	10	4	43.6	8.16	2964	1	1	0	689.301	1376.59	2	1375.62	0.9638	0	48.6	0.014	R	YCAQDAFFQVK	E
2916	sp|Q13011|ECH1_HUMAN	Delta(3,5)-Delta(2,4)-dienoyl-CoA isomerase, mitochondrial	171	36136	10	4	10	4	43.6	8.16	3140	1	1	1	735.103	1468.19	2	1467.67	0.5223	0	88.03	1.5e-06	K	MMADEALGSGLVSR	V	2 Oxidation (M)	0.22000000000000.0
2916	sp|Q13011|ECH1_HUMAN	Delta(3,5)-Delta(2,4)-dienoyl-CoA isomerase, mitochondrial	171	36136	10	4	10	4	43.6	8.16	3309	1	1	0	772.173	1542.33	2	1541.8	0.5261	0	68.17	0.00014	K	EVDVGLAADVGTLQR	L
2916	sp|Q13011|ECH1_HUMAN	Delta(3,5)-Delta(2,4)-dienoyl-CoA isomerase, mitochondrial	171	36136	10	4	10	4	43.6	8.16	3437	6	1	0	545.123	1632.35	3	1632.89	-0.5464	1	11.5	60	R	RLTGSNYPGLSISLR	L
2916	sp|Q13011|ECH1_HUMAN	Delta(3,5)-Delta(2,4)-dienoyl-CoA isomerase, mitochondrial	171	36136	10	4	10	4	43.6	8.16	3602	1	1	1	866.606	1731.2	2	1730.93	0.2659	0	51.21	0.0058	K	VIGNQSLVNELAFTAR	K
2916	sp|Q13011|ECH1_HUMAN	Delta(3,5)-Delta(2,4)-dienoyl-CoA isomerase, mitochondrial	171	36136	10	4	10	4	43.6	8.16	4295	7	1	0	778.311	2331.91	3	2333.22	-1.307	1	5.45	150	R	VFPDKEVMLDAALALAAEISSK	S	Oxidation (M)	0.0000000200000000000000.0
2916	sp|Q13011|ECH1_HUMAN	Delta(3,5)-Delta(2,4)-dienoyl-CoA isomerase, mitochondrial	171	36136	10	4	10	4	43.6	8.16	4471	7	1	0	909.773	2726.3	3	2725.28	1.0219	1	5.66	130	K	MFTAGIDLMDMASDILQPKGDDVAR	I	Oxidation (M)	0.0000000000200000000000000.0	0.49
2918	sp|P50225|ST1A1_HUMAN	Sulfotransferase 1A1	393	34289	12	4	9	4	33.2	6.16	1935	1	1	1	416.404	830.794	2	832.481	-1.6866	0	47.85	0.024	K	ILEFVGR	S
2918	sp|P50225|ST1A1_HUMAN	Sulfotransferase 1A1	393	34289	12	4	9	4	33.2	6.16	1950	1	1	1	417.587	833.16	2	832.481	0.6794	0	33.65	0.58	K	ILEFVGR	S
2918	sp|P50225|ST1A1_HUMAN	Sulfotransferase 1A1	393	34289	12	4	9	4	33.2	6.16	2119	1	1	1	441.2	880.386	2	878.49	1.8963	0	31.07	1.4	R	VPFLEFK	A
2918	sp|P50225|ST1A1_HUMAN	Sulfotransferase 1A1	393	34289	12	4	9	4	33.2	6.16	2263	1	1	1	958.637	957.63	1	957.408	0.222	0	31.4	0.91	R	FDADYAEK	M
2918	sp|P50225|ST1A1_HUMAN	Sulfotransferase 1A1	393	34289	12	4	9	4	33.2	6.16	2726	1	1	1	609.146	1216.28	2	1215.62	0.6611	0	39.1	0.14	K	APGIPSGMETLK	D	Oxidation (M)	0.000000020000.0
2918	sp|P50225|ST1A1_HUMAN	Sulfotransferase 1A1	393	34289	12	4	9	4	33.2	6.16	3608	1	1	1	548.459	1642.36	3	1640.78	1.572	0	31.01	0.7	K	VHPEPGTWDSFLEK	F
2918	sp|P50225|ST1A1_HUMAN	Sulfotransferase 1A1	393	34289	12	4	9	4	33.2	6.16	3642	1	1	1	836.659	1671.3	2	1670.8	0.5024	0	65.26	0.00026	R	THPVLYLFYEDMK	E	Oxidation (M)	0.0000000000020.0
2918	sp|P50225|ST1A1_HUMAN	Sulfotransferase 1A1	393	34289	12	4	9	4	33.2	6.16	3645	1	1	1	558.383	1672.13	3	1670.8	1.3261	0	31.95	0.53	R	THPVLYLFYEDMK	E	Oxidation (M)	0.0000000000020.0
2918	sp|P50225|ST1A1_HUMAN	Sulfotransferase 1A1	393	34289	12	4	9	4	33.2	6.16	3860	1	1	1	601.234	1800.68	3	1800.05	0.6278	0	33.15	0.36	K	THLPLALLPQTLLDQK	V
2918	sp|P50225|ST1A1_HUMAN	Sulfotransferase 1A1	393	34289	12	4	9	4	33.2	6.16	3862	1	1	1	901.42	1800.83	2	1800.05	0.7751	0	53.03	0.0037	K	THLPLALLPQTLLDQK	V
2918	sp|P50225|ST1A1_HUMAN	Sulfotransferase 1A1	393	34289	12	4	9	4	33.2	6.16	4114	1	1	1	1006.04	2010.06	2	2009.94	0.121	0	59.27	0.00075	R	SLPEETVDFMVQHTSFK	E	Oxidation (M)	0.00000000020000000.0
2918	sp|P50225|ST1A1_HUMAN	Sulfotransferase 1A1	393	34289	12	4	9	4	33.2	6.16	4256	1	1	1	714.344	2140.01	3	2139.03	0.9752	1	34.66	0.22	R	THPVLYLFYEDMKENPK	R	Oxidation (M)	0.00000000000200000.0	1.55
2935	sp|P61289|PSME3_HUMAN	Proteasome activator complex subunit 3	265	29602	5	5	4	4	19.7	5.69	2558	1	0	1	586.632	1171.25	2	1170.66	0.5905	0	53.46	0.0057	K	MWVQLLIPR	I	Oxidation (M)	0.200000000.0
2935	sp|P61289|PSME3_HUMAN	Proteasome activator complex subunit 3	265	29602	5	5	4	4	19.7	5.69	2816	1	0	1	644.18	1286.35	2	1285.69	0.6575	0	57.45	0.0018	K	SNQQLVDIIEK	V
2935	sp|P61289|PSME3_HUMAN	Proteasome activator complex subunit 3	265	29602	5	5	4	4	19.7	5.69	3653	1	0	1	557.195	1668.56	3	1667.8	0.7624	0	57.39	0.0015	R	TVESEAASYLDQISR	Y
2935	sp|P61289|PSME3_HUMAN	Proteasome activator complex subunit 3	265	29602	5	5	4	4	19.7	5.69	3654	1	0	1	835.646	1669.28	2	1667.8	1.477	0	72.74	4.6e-05	R	TVESEAASYLDQISR	Y
2935	sp|P61289|PSME3_HUMAN	Proteasome activator complex subunit 3	265	29602	5	5	4	4	19.7	5.69	3673	1	0	1	840.839	1679.66	2	1679.84	-0.177	0	81.81	5.9e-06	R	ITSEAEDLVANFFPK	K			0.78
3056	sp|O43399|TPD54_HUMAN	Tumor protein D54	465	22281	10	6	9	6	51.5	5.26	2411	1	0	1	953.628	952.621	1	952.487	0.1345	0	36	0.27	K	VTQSDLYK	K
3056	sp|O43399|TPD54_HUMAN	Tumor protein D54	465	22281	10	6	9	6	51.5	5.26	2542	1	0	1	516.205	1030.39	2	1029.61	0.7881	0	55.24	0.0037	R	LGLSTLGELK	Q
3056	sp|O43399|TPD54_HUMAN	Tumor protein D54	465	22281	10	6	9	6	51.5	5.26	2616	1	0	1	544.405	1086.79	2	1086.59	0.2026	0	58.38	0.0019	K	VEEEIVTLR	Q
3056	sp|O43399|TPD54_HUMAN	Tumor protein D54	465	22281	10	6	9	6	51.5	5.26	3073	1	0	1	659.759	1317.5	2	1317.69	-0.185	1	32.33	0.76	K	KTQETLSQAGQK	T
3056	sp|O43399|TPD54_HUMAN	Tumor protein D54	465	22281	10	6	9	6	51.5	5.26	3076	1	0	1	660.834	1319.65	2	1317.69	1.9644	1	71.6	7.3e-05	K	KTQETLSQAGQK	T
3056	sp|O43399|TPD54_HUMAN	Tumor protein D54	465	22281	10	6	9	6	51.5	5.26	3078	1	0	1	661.157	1320.3	2	1319.7	0.5944	0	44.33	0.038	K	TSAALSTVGSAISR	K
3056	sp|O43399|TPD54_HUMAN	Tumor protein D54	465	22281	10	6	9	6	51.5	5.26	3427	1	0	1	753.682	1505.35	2	1504.73	0.6186	0	39.03	0.11	R	SWHDVQVSSAYVK	T
3056	sp|O43399|TPD54_HUMAN	Tumor protein D54	465	22281	10	6	9	6	51.5	5.26	3586	1	0	1	544.405	1630.19	3	1628.9	1.2935	1	39.55	0.14	R	AELTKVEEEIVTLR	Q
3056	sp|O43399|TPD54_HUMAN	Tumor protein D54	465	22281	10	6	9	6	51.5	5.26	3774	1	0	1	887.461	1772.91	2	1771.85	1.0599	0	68.09	0.00016	R	TPAVEGLTEAEEEELR	A
3056	sp|O43399|TPD54_HUMAN	Tumor protein D54	465	22281	10	6	9	6	51.5	5.26	3938	1	0	1	960.774	1919.53	2	1918.93	0.6036	0	59.26	0.00089	K	GLLSDSMTDVPVDTGVAAR	T	Oxidation (M)	0.0000002000000000000.0	2.55
3152	sp|O43399|TPD54_HUMAN	Tumor protein D54	250	22281	4	4	4	4	26.7	5.26	2534	1	0	1	516.033	1030.05	2	1029.61	0.4443	0	52.72	0.0066	R	LGLSTLGELK	Q
3152	sp|O43399|TPD54_HUMAN	Tumor protein D54	250	22281	4	4	4	4	26.7	5.26	2957	1	0	1	660.111	1318.21	2	1317.69	0.5188	1	53.07	0.0053	K	KTQETLSQAGQK	T
3152	sp|O43399|TPD54_HUMAN	Tumor protein D54	250	22281	4	4	4	4	26.7	5.26	2958	1	0	1	660.622	1319.23	2	1319.7	-0.4758	0	67.33	0.00019	K	TSAALSTVGSAISR	K
3152	sp|O43399|TPD54_HUMAN	Tumor protein D54	250	22281	4	4	4	4	26.7	5.26	3650	1	0	1	960.685	1919.35	2	1918.93	0.424	0	84.44	2.7e-06	K	GLLSDSMTDVPVDTGVAAR	T	Oxidation (M)	0.0000002000000000000.0	1.02
3227	sp|Q13162|PRDX4_HUMAN	Peroxiredoxin-4	159	30749	3	2	3	2	12.2	5.86	2365	1	0	1	920.628	919.62	1	919.501	0.1188	0	42.3	0.071	R	GLFIIDDK	G
3227	sp|Q13162|PRDX4_HUMAN	Peroxiredoxin-4	159	30749	3	2	3	2	12.2	5.86	2802	1	0	1	614.162	1226.31	2	1224.68	1.6274	0	45.79	0.031	R	QITLNDLPVGR	S
3227	sp|Q13162|PRDX4_HUMAN	Peroxiredoxin-4	159	30749	3	2	3	2	12.2	5.86	3418	1	0	1	812.948	1623.88	2	1623.75	0.1289	0	71.01	7.5e-05	K	DYGVYLEDSGHTLR	G			0.46
3247	sp|P30041|PRDX6_HUMAN	Peroxiredoxin-6	475	25133	22	13	9	6	33	6	1594	1	0	1	906.705	905.698	1	905.461	0.2373	0	34.4	0.43	R	NFDEILR	V
3247	sp|P30041|PRDX6_HUMAN	Peroxiredoxin-6	475	25133	22	13	9	6	33	6	1595	1	0	1	454.089	906.164	2	905.461	0.7038	0	42.86	0.062	R	NFDEILR	V
3247	sp|P30041|PRDX6_HUMAN	Peroxiredoxin-6	475	25133	22	13	9	6	33	6	1863	1	0	1	1007.85	1006.84	1	1006.55	0.2939	0	47.97	0.018	R	VVFVFGPDK	K
3247	sp|P30041|PRDX6_HUMAN	Peroxiredoxin-6	475	25133	22	13	9	6	33	6	2095	1	0	1	542.374	1082.73	2	1084.59	-1.858	0	53.06	0.0052	K	LPFPIIDDR	N
3247	sp|P30041|PRDX6_HUMAN	Peroxiredoxin-6	475	25133	22	13	9	6	33	6	2097	1	0	1	542.54	1083.06	2	1084.59	-1.5268	0	38.19	0.16	K	LPFPIIDDR	N
3247	sp|P30041|PRDX6_HUMAN	Peroxiredoxin-6	475	25133	22	13	9	6	33	6	2098	1	0	1	542.751	1083.49	2	1084.59	-1.1038	0	43.52	0.046	K	LPFPIIDDR	N
3247	sp|P30041|PRDX6_HUMAN	Peroxiredoxin-6	475	25133	22	13	9	6	33	6	2099	1	0	1	542.773	1083.53	2	1084.59	-1.0596	0	40.68	0.088	K	LPFPIIDDR	N
3247	sp|P30041|PRDX6_HUMAN	Peroxiredoxin-6	475	25133	22	13	9	6	33	6	2106	1	0	1	543.65	1085.29	2	1084.59	0.6938	0	46.74	0.026	K	LPFPIIDDR	N
3247	sp|P30041|PRDX6_HUMAN	Peroxiredoxin-6	475	25133	22	13	9	6	33	6	2107	1	0	1	543.727	1085.44	2	1084.59	0.847	0	52.99	0.0061	K	LPFPIIDDR	N
3247	sp|P30041|PRDX6_HUMAN	Peroxiredoxin-6	475	25133	22	13	9	6	33	6	2108	1	0	1	543.988	1085.96	2	1084.59	1.3692	0	53.05	0.0062	K	LPFPIIDDR	N
3247	sp|P30041|PRDX6_HUMAN	Peroxiredoxin-6	475	25133	22	13	9	6	33	6	2110	1	0	1	544.13	1086.25	2	1084.59	1.6542	0	57.31	0.0023	K	LPFPIIDDR	N
3247	sp|P30041|PRDX6_HUMAN	Peroxiredoxin-6	475	25133	22	13	9	6	33	6	2111	1	0	1	544.278	1086.54	2	1084.59	1.9496	0	56.9	0.0026	K	LPFPIIDDR	N
3247	sp|P30041|PRDX6_HUMAN	Peroxiredoxin-6	475	25133	22	13	9	6	33	6	2253	1	0	1	568.803	1135.59	2	1134.64	0.9479	1	40.19	0.13	R	VVFVFGPDKK	L
3247	sp|P30041|PRDX6_HUMAN	Peroxiredoxin-6	475	25133	22	13	9	6	33	6	2258	1	0	1	569.283	1136.55	2	1134.64	1.9077	1	33.02	0.67	R	VVFVFGPDKK	L
3247	sp|P30041|PRDX6_HUMAN	Peroxiredoxin-6	475	25133	22	13	9	6	33	6	2259	1	0	1	569.325	1136.64	2	1134.64	1.9923	1	35.62	0.33	R	VVFVFGPDKK	L
3247	sp|P30041|PRDX6_HUMAN	Peroxiredoxin-6	475	25133	22	13	9	6	33	6	3813	1	0	1	765.42	1528.83	2	1527.82	1.0037	0	77.42	1.6e-05	R	ELAILLGMLDPAEK	D	Oxidation (M)	0.00000002000000.0
3247	sp|P30041|PRDX6_HUMAN	Peroxiredoxin-6	475	25133	22	13	9	6	33	6	3967	1	0	1	792.374	1582.73	2	1581.66	1.072	0	87.64	1.4e-06	K	DINAYNCEEPTEK	L
3247	sp|P30041|PRDX6_HUMAN	Peroxiredoxin-6	475	25133	22	13	9	6	33	6	4629	1	0	1	922.908	1843.8	2	1844.87	-1.0693	0	30.48	0.67	K	DGDSVMVLPTIPEEEAK	K	Oxidation (M)	0.00000200000000000.0
3247	sp|P30041|PRDX6_HUMAN	Peroxiredoxin-6	475	25133	22	13	9	6	33	6	4748	1	0	1	951.457	1900.9	2	1899.99	0.9136	1	45.55	0.02	R	ELAILLGMLDPAEKDEK	G	Oxidation (M)	0.00000002000000000.0
3247	sp|P30041|PRDX6_HUMAN	Peroxiredoxin-6	475	25133	22	13	9	6	33	6	4751	1	0	1	951.554	1901.09	2	1899.99	1.1066	1	49.76	0.0077	R	ELAILLGMLDPAEKDEK	G	Oxidation (M)	0.00000002000000000.0
3247	sp|P30041|PRDX6_HUMAN	Peroxiredoxin-6	475	25133	22	13	9	6	33	6	4754	1	0	1	634.904	1901.69	3	1899.99	1.7048	1	34.4	0.26	R	ELAILLGMLDPAEKDEK	G	Oxidation (M)	0.00000002000000000.0
3247	sp|P30041|PRDX6_HUMAN	Peroxiredoxin-6	475	25133	22	13	9	6	33	6	4883	1	0	1	659.219	1974.63	3	1972.97	1.6677	1	41.24	0.051	K	DGDSVMVLPTIPEEEAKK	L	Oxidation (M)	0.000002000000000000.0	2.57
3468	sp|P30048|PRDX3_HUMAN	Thioredoxin-dependent peroxide reductase, mitochondrial	174	28017	6	5	3	2	15.2	7.67	2189	1	0	1	952.537	951.53	1	951.455	0.075	0	44.99	0.032	K	DLSLDDFK	G
3468	sp|P30048|PRDX3_HUMAN	Thioredoxin-dependent peroxide reductase, mitochondrial	174	28017	6	5	3	2	15.2	7.67	3304	1	0	1	1463	1461.99	1	1461.78	0.208	0	48.31	0.013	R	DYGVLLEGSGLALR	G
3468	sp|P30048|PRDX3_HUMAN	Thioredoxin-dependent peroxide reductase, mitochondrial	174	28017	6	5	3	2	15.2	7.67	3305	1	0	1	732.125	1462.24	2	1461.78	0.4525	0	89.54	9.6e-07	R	DYGVLLEGSGLALR	G
3468	sp|P30048|PRDX3_HUMAN	Thioredoxin-dependent peroxide reductase, mitochondrial	174	28017	6	5	3	2	15.2	7.67	3308	1	0	1	488.721	1463.14	3	1461.78	1.359	0	61.65	0.00058	R	DYGVLLEGSGLALR	G
3468	sp|P30048|PRDX3_HUMAN	Thioredoxin-dependent peroxide reductase, mitochondrial	174	28017	6	5	3	2	15.2	7.67	3310	1	0	1	732.682	1463.35	2	1461.78	1.5675	0	67.74	0.00014	R	DYGVLLEGSGLALR	G
3468	sp|P30048|PRDX3_HUMAN	Thioredoxin-dependent peroxide reductase, mitochondrial	174	28017	6	5	3	2	15.2	7.67	3927	1	0	1	886.35	1770.69	2	1768.91	1.7713	0	39.81	0.087	K	NGGLGHMNIALLSDLTK	Q	Oxidation (M)	0.00000020000000000.0	0.89
3543	sp|P30085|KCY_HUMAN	UMP-CMP kinase	230	22436	4	4	4	4	23.5	5.44	2789	1	0	1	697.201	1392.39	2	1391.66	0.7312	0	62.34	0.00058	K	NPDSQYGELIEK	Y
3543	sp|P30085|KCY_HUMAN	UMP-CMP kinase	230	22436	4	4	4	4	23.5	5.44	3100	1	0	1	494.354	1480.04	3	1478.75	1.289	0	50.45	0.0082	K	YGYTHLSAGELLR	D
3543	sp|P30085|KCY_HUMAN	UMP-CMP kinase	230	22436	4	4	4	4	23.5	5.44	3261	1	0	1	761.208	1520.4	2	1519.75	0.6502	1	75.53	3.3e-05	R	KNPDSQYGELIEK	Y
3543	sp|P30085|KCY_HUMAN	UMP-CMP kinase	230	22436	4	4	4	4	23.5	5.44	5316	1	0	1	796.337	2385.99	3	2385.21	0.7769	0	44.37	0.02	R	IQTYLQSTKPIIDLYEEMGK	V	Oxidation (M)	0.00000000000000000200.0	0.72
3575	sp|P32119|PRDX2_HUMAN	Peroxiredoxin-2	378	22049	10	5	7	4	32.8	5.66	858	1	0	1	862.607	861.6	1	861.496	0.1042	0	42.16	0.086	R	GLFIIDGK	G
3575	sp|P32119|PRDX2_HUMAN	Peroxiredoxin-2	378	22049	10	5	7	4	32.8	5.66	1153	1	0	1	486.981	971.947	2	971.544	0.4034	0	45.61	0.036	R	IGKPAPDFK	A
3575	sp|P32119|PRDX2_HUMAN	Peroxiredoxin-2	378	22049	10	5	7	4	32.8	5.66	1171	1	0	1	978.434	977.427	1	977.518	-0.0915	0	47.28	0.023	K	ATAVVDGAFK	E
3575	sp|P32119|PRDX2_HUMAN	Peroxiredoxin-2	378	22049	10	5	7	4	32.8	5.66	1314	1	0	1	512.64	1023.27	2	1022.53	0.7374	0	38.77	0.14	R	LSEDYGVLK	T
3575	sp|P32119|PRDX2_HUMAN	Peroxiredoxin-2	378	22049	10	5	7	4	32.8	5.66	1991	1	0	1	606.592	1211.17	2	1210.67	0.5025	0	32.25	0.58	R	QITVNDLPVGR	S
3575	sp|P32119|PRDX2_HUMAN	Peroxiredoxin-2	378	22049	10	5	7	4	32.8	5.66	1992	1	0	1	606.631	1211.25	2	1210.67	0.5809	0	40.05	0.097	R	QITVNDLPVGR	S
3575	sp|P32119|PRDX2_HUMAN	Peroxiredoxin-2	378	22049	10	5	7	4	32.8	5.66	1995	1	0	1	606.711	1211.41	2	1210.67	0.7413	0	30.87	0.8	R	QITVNDLPVGR	S
3575	sp|P32119|PRDX2_HUMAN	Peroxiredoxin-2	378	22049	10	5	7	4	32.8	5.66	4126	1	0	1	868.787	1735.56	2	1733.97	1.5923	0	68.88	9.6e-05	K	EGGLGPLNIPLLADVTR	R
3575	sp|P32119|PRDX2_HUMAN	Peroxiredoxin-2	378	22049	10	5	7	4	32.8	5.66	4520	1	0	1	932.5	1862.99	2	1862.06	0.9229	1	95.08	2.2e-07	R	KEGGLGPLNIPLLADVTR	R
3575	sp|P32119|PRDX2_HUMAN	Peroxiredoxin-2	378	22049	10	5	7	4	32.8	5.66	4521	1	0	1	622.171	1863.49	3	1862.06	1.428	1	43.97	0.029	R	KEGGLGPLNIPLLADVTR	R			3.03
3733	sp|O43169|CYB5B_HUMAN	Cytochrome b5 type B	121	15878	2	2	2	2	22.1	5.74	3375	1	1	1	717.311	1432.61	2	1430.67	1.9403	0	72.4	5.9e-05	K	GQEVETSVTYYR	L
3733	sp|O43169|CYB5B_HUMAN	Cytochrome b5 type B	121	15878	2	2	2	2	22.1	5.74	4036	1	1	1	711.931	2132.77	3	2133.04	-0.2664	0	49.04	0.0093	K	QYYIGDIHPSDLKPESGSK	D			0.55
4128	sp|P62760|VISL1_HUMAN	Visinin-like protein 1	227	22299	4	3	4	3	26.2	5.01	3065	1	0	1	653.771	1305.53	2	1304.57	0.9612	0	36.61	0.22	K	MNEDGLTPEQR	V	Oxidation (M)	0.20000000000.0
4128	sp|P62760|VISL1_HUMAN	Visinin-like protein 1	227	22299	4	3	4	3	26.2	5.01	3332	1	0	1	734.218	1466.42	2	1464.71	1.712	1	60.33	0.00082	K	NKDDQITLDEFK	E
4128	sp|P62760|VISL1_HUMAN	Visinin-like protein 1	227	22299	4	3	4	3	26.2	5.01	3333	1	0	1	734.283	1466.55	2	1465.77	0.7773	0	58.52	0.0012	R	VEMLEIIEAIYK	M	Oxidation (M)	0.002000000000.0
4128	sp|P62760|VISL1_HUMAN	Visinin-like protein 1	227	22299	4	3	4	3	26.2	5.01	3671	1	0	1	865.817	1729.62	2	1727.91	1.7061	0	76.71	1.7e-05	K	SDPSIVLLLQCDIQK	-			1.4
